# Supplementary material for: Atypical Hierarchical Connectivity Revealed by Stepwise Functional Connectivity in Aging
Source: Bioengineering (Basel). 2023 Oct 6;10(10):1166. doi: 10.3390/bioengineering10101166 (PMC10604600; doi:10.3390/bioengineering10101166)
Supplement: Supplementary file 1 [file bioengineering-10-01166-s001.zip]

Archive with 1 entries (1 files):
- bioengineering-2553523-supplementary.pdf
